# Supplementary material for: A 20-SNP Panel as a Tool for Genetic Authentication and Traceability of Pig Breeds
Source: Animals (Basel). 2022 May 24;12(11):1335. doi: 10.3390/ani12111335 (PMC9179885; doi:10.3390/ani12111335)
Supplement: Supplementary file 1 [file animals-12-01335-s001.zip]

Archive with 1 entries (1 files):
- animals-1671755-supplementary.pdf
